# Supplementary material for: Incidence and Characteristics of Multiple Primary Cancers: A 20-Year Retrospective Study of a Single Cancer Center in Korea
Source: Cancers (Basel). 2024 Jun 26;16(13):2346. doi: 10.3390/cancers16132346 (PMC11240339; doi:10.3390/cancers16132346)
Supplement: Supplementary file 1 [file cancers-16-02346-s001.zip]

Archive with 14 entries (14 files):
- Figure S1.TIF
- Figure S2.TIF
- Table S1.TIF
- Table S2.TIF
- Table S3.TIF
- Table S4-1.TIF
- Table S4-2.TIF
- Table S4-3.TIF
- Table S4-4.TIF
- Table S4-5.TIF
- Table S5.TIF
- Table S6-1.TIF
- Table S6-2.TIF
- Table S6-3.TIF
